# Supplementary material for: Determinants of delay in timely treatment seeking for diarrheal diseases among mothers with under-five children in central Ethiopia: A case control study
Source: PLoS One. 2018 Mar 27;13(3):e0193035. doi: 10.1371/journal.pone.0193035 (PMC5870934; doi:10.1371/journal.pone.0193035)
Supplement: S2 File — (ZIP) [file pone.0193035.s002.zip]

Archive with 1 entries (1 files):
- S2_file.sav
